# Supplementary material for: Estimating Temporally Variable Selection Intensity from Ancient DNA Data
Source: Mol Biol Evol. 2023 Jan 20;40(3):msad008. doi: 10.1093/molbev/msad008 (PMC10063216; doi:10.1093/molbev/msad008)
Supplement: msad008_Supplementary_Data [file msad008_supplementary_data.zip]

Archive with 3 entries (3 files):
- ZH2021_Supplementary_Material.pdf
- ZH2021_Supplementary_Material_Table_S1.xlsx
- ZH2021_Supplementary_Material_Table_S4.xlsx
